# Supplementary material for: Porphyrins are increased in the faeces of patients with prostate cancer: a case-control study
Source: BMC Cancer. 2018 Nov 12;18:1090. doi: 10.1186/s12885-018-5030-1 (PMC6233593; doi:10.1186/s12885-018-5030-1)
Supplement: Supplementary file 1 — Spreadsheet 1- comparison between the dilutions used, spreadsheets 2 and 3 - results of the spectrophotometric peaks (XLSX 90 kb) [file 12885_2018_5030_MOESM1_ESM.xlsx]

## Sheet: SSheet 1
Cases	Dil 1				Dil 2				Dil 3				Dil 4
	550	1799830	278564		550	1813990	168348		550	1300720	600720		550	1614840	443548
	551	1771080	265401		551	1786140	163173		551	1280370	589692		551	1583140	437725
	552	1743050	271352		552	1749680	159936		552	1258060	581220		552	1559620	431147
	553	1709350	258784		553	1725780	159121		553	1236660	574774		553	1530340	422872
	554	1679930	257611		554	1694930	152660		554	1211990	561493		554	1503520	420762
	555	1649480	248476		555	1664580	151840		555	1196540	556769		555	1475310	412630
	556	1619320	247108		556	1630870	143170		556	1174260	544470		556	1453150	403648
	557	1590300	247642		557	1602100	145183		557	1150700	533247		557	1421920	396356
	558	1561450	242617		558	1574550	141319		558	1128500	519771		558	1392200	387228
	559	1537550	235005		559	1543670	137778		559	1106090	511168		559	1367640	378488
	560	1505360	229619		560	1511090	124845		560	1093460	500044		560	1341670	370012
	561	1472940	218537		561	1488980	126461		561	1065510	490159		561	1313170	362834
	562	1439660	221237		562	1455380	127649		562	1044560	478641		562	1290600	357144
	563	1413420	215778		563	1426270	124082		563	1025750	471249		563	1268300	353672
	564	1391380	217203		564	1398230	115808		564	1006230	463744		564	1241200	347038
	565	1359850	205834		565	1373740	116991		565	986187	454967		565	1218600	341235
	566	1335620	201831		566	1343190	114446		566	967727	447909		566	1193030	330625
	567	1304290	198364		567	1316300	115009		567	951780	440149		567	1170690	326487
	568	1281840	192988		568	1296520	110743		568	932167	431082		568	1147200	318880
	569	1262210	185468		569	1270320	104861		569	916630	422255		569	1126850	311360
	570	1238460	180524		570	1242320	99437		570	900250	416119		570	1105520	313059
	571	1212570	180148		571	1224780	99704.3		571	879137	407076		571	1085830	306376
	572	1191240	171565		572	1201590	92436		572	862100	399014		572	1065750	295738
	573	1170870	176097		573	1180690	91661		573	844870	390707		573	1048180	296369
	574	1152730	167909		574	1157370	85893.3		574	832937	381867		574	1031580	290900
	575	1127260	163261		575	1134610	84932.8		575	817800	379668		575	1012900	284124
	576	1111290	156970		576	1117320	79505		576	804857	376442		576	992957	280983
	577	1093430	152914		577	1099350	77452.1		577	788657	372251		577	979447	277923
	578	1079870	150169		578	1084480	71258.5		578	778597	365808		578	967793	276128
	579	1063800	141169		579	1067590	67141		579	767550	362463		579	951603	272959
	580	1052500	140839		580	1050870	61754.3		580	757017	358898		580	940940	270223
	581	1038720	134446		581	1039490	60430.7		581	747587	354488		581	926297	267920
	582	1027360	128565		582	1032250	50144.1		582	737380	352173		582	917927	263464
	583	1015700	125482		583	1015060	45433.9		583	729917	350314		583	907307	260305
	584	1007110	121999		584	1002590	42050.7		584	722267	353173		584	898830	261356
	585	998920	115975		585	994953	36212.7		585	713353	345175		585	887133	261900
	586	983893	113473		586	977833	33421		586	704947	345750		586	878123	254605
	587	970357	111096		587	966530	24621.4		587	693027	338681		587	861630	249107
	588	952200	105742		588	949793	24292.6		588	682880	332040		588	856097	250023
	589	933240	102562		589	934047	25962.8		589	673900	326916		589	837843	243433
	590	916420	99286.1		590	914213	20924.7		590	657843	321144		590	819387	237993
	591	897547	98612.2		591	896457	19853.7		591	639010	309419		591	802907	229809
	592	871987	95021.5		592	869727	20665.5		592	629203	300621		592	783787	219622
	593	852613	90934.4		593	851847	18350.3		593	614660	294246		593	767383	211280
	594	830627	88590.3		594	829427	16710.4		594	597273	280227		594	743723	205227
	595	809033	90045.6		595	807503	18233.8		595	580493	268783		595	729360	199111
	596	786460	86922.3		596	785453	25090.8		596	565387	257985		596	710297	188896
	597	766140	83657.2		597	764237	22128.6		597	549823	250032		597	692463	181320
	598	743957	80312.9		598	741900	17613.1		598	537117	243677		598	676143	172322
	599	724567	78155.6		599	726400	20508.8		599	521463	231793		599	662287	170186
	600	710443	75339.6		600	710273	21392.1		600	509370	225480		600	645357	159522
	601	692957	74830.8		601	693590	21115.8		601	497310	218391		601	632340	152070
	602	677223	73562.2		602	677850	24945.9		602	487010	211358		602	619563	148977
	603	661793	67661.3		603	658663	18064.6		603	473670	205652		603	607787	144246
	604	648257	70397.8		604	647973	17925.2		604	465127	199543		604	597283	136432
	605	636437	66163.6		605	634583	20823.7		605	455100	194857		605	585903	136602
	606	621587	63750.8		606	624220	20045		606	446160	190005		606	576240	130773
	607	611930	61593.4		607	609070	19499		607	440163	189091		607	566137	127275
	608	601080	62265		608	599367	16601.9		608	432007	185059		608	556483	123369
	609	591230	58188.1		609	589303	15787.6		609	426397	180803		609	550420	120114
	610	583547	56242.6		610	581210	17437.3		610	417117	177532		610	544343	118121
	611	576083	53641.5		611	571000	14675.4		611	409270	171638		611	537530	116140
	612	565843	46434.1		612	563257	14327.4		612	407267	172062		612	530193	115549
	613	560943	49812.2		613	553483	13634.3		613	401933	171148		613	524647	112812
	614	554700	45857.8		614	551783	11046.1		614	397510	170992		614	522617	109918
	615	547557	43960.1		615	541707	8620.74		615	396010	172604		615	520037	112086
	616	550243	40846.7		616	541270	8057.75		616	390820	169369		616	521187	113614
	617	549283	41061.8		617	538520	3614.86		617	393813	169196		617	520043	111444
	618	551033	37518.8		618	539487	3957.39		618	390727	172374		618	524270	112265
	619	551953	39017.1		619	540840	2017.99		619	392857	175070		619	530757	118035
	620	556320	29721.4		620	538383	5109.8		620	397123	177790		620	535717	116217
	621	556483	30696.5		621	543743	3429.52		621	396113	180316		621	541777	123963
	622	565257	26210.5		622	546083	4943.73		622	399707	180676		622	547120	124543
	623	568697	24751.2		623	547093	7693.67		623	400930	181015		623	554263	130245
	624	574060	23906.7		624	549913	12310.3		624	406987	187083		624	559460	135963
	625	575193	21527.6		625	553130	17245.3		625	413543	189228		625	568107	139498
	626	580523	22142.7		626	557813	16543.7		626	415930	191387		626	574160	144014
	627	589767	18882		627	561900	19127.9		627	422507	195365		627	583657	149104
	628	600200	15336		628	566857	26230		628	427377	197365		628	592647	149787
	629	605877	14047.9		629	572473	34340.8		629	431980	200778		629	603800	152629
	630	610920	15751		630	580220	33847		630	437883	203837		630	617343	160425
	631	616830	8672.74		631	580660	33084.3		631	440723	206123		631	629530	159893
	632	624443	13884.7		632	580650	39842.2		632	449907	208857		632	638970	165715
	633	631213	11341		633	583543	38679.8		633	452677	207716		633	652820	176211
	634	641350	14404.8		634	587630	42315.1		634	461813	207772		634	672443	182498
	635	652850	16055.2		635	600780	44350.2		635	470543	210983		635	687977	193789
	636	673327	20079.3		636	611367	45486.6		636	485860	218401		636	723757	207034
	637	699683	25342.8		637	630153	49011.4		637	505587	226744		637	760897	228105
	638	743223	35040.1		638	661280	59384.7		638	534260	239260		638	808027	248108
	639	798453	37775.3		639	702700	71982.7		639	573913	252108		639	870937	278126
	640	866703	51368.5		640	757807	85094.6		640	624050	276247		640	960177	321519
	641	959640	64032.8		641	827960	92603.3		641	690957	299490		641	1062270	365339
	642	1064980	79297.2		642	912797	117566		642	772453	334065		642	1192730	421347
	643	1206100	98195.3		643	1023290	139850		643	877450	378259		643	1351720	485790
	644	1374030	124520		644	1155670	165830		644	1000110	422600		644	1551480	569081
	645	1585420	153558		645	1321370	200386		645	1157580	489923		645	1789260	657406
	646	1816500	189822		646	1509380	244507		646	1337070	559490		646	2052020	750550
	647	2089060	223800		647	1726870	286585		647	1541570	637240		647	2365250	859224
	648	2382790	261724		648	1971580	329181		648	1769810	722217		648	2693500	968573
	649	2733950	300422		649	2263960	387582		649	2040740	826585		649	3087020	1091520
	650	3108380	349178		650	2570590	433117		650	2329270	921496		650	3497620	1217530
	651	3505130	400664		651	2904430	485906		651	2639790	1034160		651	3938020	1338020
	652	3924840	433226		652	3257680	552897		652	2970470	1132050		652	4399810	1459630
	653	4371370	482006		653	3645070	607286		653	3328160	1247390		653	4898050	1594510
	654	4879530	530590		654	4075280	679760		654	3733930	1372050		654	5442660	1708990
	655	5350730	560163		655	4492370	735428		655	4115540	1472670		655	5957200	1836200
	656	5840270	594639		656	4925410	805208		656	4508940	1581970		656	6481000	1934320
	657	6334800	620815		657	5373950	875545		657	4929910	1681540		657	7014270	2045720
	658	6876560	660155		658	5862450	934615		658	5381610	1786690		658	7594620	2146500
	659	7413350	682961		659	6340530	1015810		659	5814960	1884380		659	8138340	2228910
	660	7934970	710413		660	6824760	1077420		660	6273710	1977680		660	8703720	2316400
	661	8498140	728910		661	7341050	1113880		661	6769160	2066350		661	9301610	2398620
	662	9046780	742806		662	7844660	1182750		662	7221050	2150030		662	9866090	2456130
	663	9564370	776563		663	8344340	1239240		663	7670840	2228580		663	10402700	2521350
	664	10095600	775062		664	8831930	1292520		664	8132850	2307480		664	10942000	2573270
	665	10614800	780888		665	9332430	1334660		665	8600950	2393190		665	11478700	2613850
	666	11069900	813682		666	9755090	1366240		666	9001040	2471030		666	11936400	2653510
	667	11471800	819100		667	10137400	1411510		667	9359470	2542040		667	12351500	2684120
	668	11848800	832581		668	10480200	1431220		668	9689520	2616630		668	12717300	2704770
	669	12119100	848494		669	10728500	1449280		669	9923400	2683300		669	13000500	2733100
	670	12310200	858934		670	10917700	1466010		670	10102200	2738590		670	13194000	2748530
	671	12431500	865366		671	11015500	1463430		671	10199100	2825890		671	13315400	2757800
	672	12473000	878636		672	11011500	1448270		672	10199100	2895760		672	13316300	2769700
	673	12383500	881133		673	10921100	1439570		673	10122800	2938700		673	13269200	2789840
	674	12195700	896409		674	10737100	1419230		674	9944720	2997310		674	13072500	2798900
	675	11946100	905217		675	10474700	1392750		675	9696480	3019330		675	12818700	2807630
	676	11597800	909898		676	10143300	1349050		676	9389260	3038930		676	12480500	2795290
	677	11143600	907933		677	9687660	1317930		677	8975750	3021820		677	12023300	2762520
	678	10639700	891817		678	9214780	1258370		678	8520530	2994800		678	11512500	2741220
	679	10084700	882431		679	8698120	1199240		679	8044140	2942500		679	10966600	2706010
	680	9460410	854938		680	8090530	1138290		680	7505570	2873270		680	10302500	2617240
	681	8823750	817650		681	7503970	1057450		681	6969150	2769740		681	9642620	2529050
	682	8195360	790752		682	6951760	1000020		682	6451040	2659940		682	8986070	2440380
	683	7544010	760197		683	6359910	908608		683	5911270	2529820		683	8312610	2342680
	684	6960760	714437		684	5838160	847257		684	5425110	2396560		684	7695720	2216350
	685	6354670	661533		685	5293030	782708		685	4938930	2240520		685	7042690	2079820
	686	5825510	638848		686	4844020	714724		686	4522770	2100560		686	6479230	1960440
	687	5355390	591435		687	4446120	661903		687	4150330	1968580		687	5985480	1856700
	688	4917660	548545		688	4054940	600228		688	3799680	1831980		688	5492150	1724000
	689	4531760	508529		689	3739720	557159		689	3500970	1709590		689	5081590	1625190
	690	4191920	471722		690	3446930	519645		690	3222290	1590680		690	4700200	1522670
	691	3909120	447749		691	3202310	482709		691	2998720	1495300		691	4384840	1437960
	692	3652640	430848		692	2990410	457276		692	2799320	1394460		692	4108250	1360750
	693	3429500	404678		693	2809490	434065		693	2634270	1324310		693	3869440	1295470
	694	3259280	391682		694	2662560	403110		694	2490470	1260090		694	3672580	1242560
	695	3099030	381705		695	2524040	386426		695	2371770	1212050		695	3493350	1190920
	696	2974590	352187		696	2424960	372004		696	2272480	1156110		696	3357390	1143670
	697	2864510	335225		697	2343460	359107		697	2189960	1118300		697	3231290	1105480
	698	2773900	342174		698	2270560	356047		698	2120150	1074110		698	3139630	1075950
	699	2708710	334369		699	2206050	350793		699	2063460	1048310		699	3056050	1052610
	700	2641680	320594		700	2154220	337288		700	2016580	1027210		700	2991930	1031930
	701	2597860	317320		701	2114460	336772		701	1978950	1007320		701	2937640	1013050
	702	2552120	316136		702	2084910	339361		702	1949660	986814		702	2900510	1005300
	703	2530290	315964		703	2059580	325860		703	1927680	972971		703	2860820	991473
	704	2499960	306779		704	2034690	331902		704	1902860	962556		704	2831600	978624
	705	2469180	310993		705	2016060	320740		705	1887290	948918		705	2805520	972128
	706	2453110	316975		706	2004100	325794		706	1870090	934709		706	2783750	966630
	707	2438450	309504		707	1994980	322776		707	1855930	932396		707	2766310	966588
	708	2426520	314098		708	1977270	322813		708	1849340	924775		708	2748010	958924
	709	2416050	311345		709	1970400	322904		709	1840600	920769		709	2748010	957669
	710	2403120	305618		710	1956130	325452		710	1828860	907894		710	2728140	953511
	711	2396880	304203		711	1952620	327558		711	1825520	910128		711	2718940	950155
	712	2380520	307588		712	1946320	327230		712	1810810	898097		712	2709010	952605
	713	2368640	304866		713	1936040	326176		713	1805660	899293		713	2696710	951373
	714	2359830	300360		714	1932320	317374		714	1793090	894360		714	2686620	940737
	715	2342290	309783		715	1918110	326977		715	1782270	888805		715	2665760	939940
	716	2330100	305358		716	1899330	318562		716	1772340	884395		716	2646780	934748
	717	2301470	288484		717	1885870	318277		717	1748200	875157		717	2614530	919689
	718	2279470	303534		718	1864610	320867		718	1732150	866692		718	2584140	909681
	719	2243890	285909		719	1831590	310841		719	1705270	851560		719	2550450	899496
	720	2203350	291382		720	1803210	304531		720	1673840	840526		720	2507170	880298
	721	2158380	278043		721	1766140	294269		721	1638410	817892		721	2451940	864309
	722	2107100	273676		722	1726050	287670		722	1599660	805142		722	2398900	847581
	723	2050450	269087		723	1676260	283383		723	1558350	787982		723	2340400	835885
	724	1985640	252465		724	1625190	269644		724	1505320	758843		724	2262320	811827
	725	1923800	248589		725	1572130	265602		725	1456290	738356		725	2194090	785377
	726	1844690	241242		726	1509420	255127		726	1403070	711947		726	2106220	757908
	727	1776650	234102		727	1446230	246438		727	1344300	685054		727	2027460	729029
	728	1694080	224947		728	1382440	236538		728	1283670	657084		728	1933820	696004
	729	1615250	209586		729	1317550	226958		729	1224870	628473		729	1845780	663317
	730	1540820	204305		730	1252200	211545		730	1163430	601415		730	1761040	635225
	731	1466040	196281		731	1188760	202740		731	1102180	557072		731	1674740	605017
	732	1387610	182365		732	1128340	188778		732	1043700	539406		732	1586160	580100
	733	1307700	174543		733	1062880	177028		733	987460	509219		733	1496040	551880
	734	1235450	169155		734	999937	165932		734	930900	479557		734	1413190	524026
	735	1162670	150958		735	947713	157312		735	883513	461915		735	1336800	490222
	736	1095550	147834		736	892963	152779		736	828163	427045		736	1257940	464980
	737	1036910	138606		737	840460	140782		737	776203	405684		737	1185370	435430
	738	977003	125750		738	798553	130638		738	735083	382260		738	1117480	412338
	739	920280	123343		739	745903	123494		739	689683	351702		739	1056240	391759
	740	864287	110664		740	701930	117427		740	651957	337230		740	991020	363357
	741	818737	104770		741	667007	109079		741	613557	315096		741	940323	345905
	742	771483	104044		742	628887	100731		742	579833	297436		742	885180	328530
	743	723487	97935.3		743	592573	94260.6		743	545550	279038		743	834667	308166
	744	685077	90105.4		744	559543	94522.2		744	514957	264123		744	789927	292186
	745	648240	87987.3		745	527213	90050.2		745	487173	250042		745	743983	275220
	746	609897	80606.6		746	498763	81962.1		746	460233	235853		746	701673	258627
	747	579687	74924.1		747	472280	79191.8		747	434147	221567		747	665940	247431
	748	547277	73124.8		748	446130	73621.3		748	415260	211699		748	629303	234581
	749	514820	68476.5		749	422393	69248.2		749	387850	198312		749	593783	219514
	750	486333	63951.1		750	397207	66460.6		750	367297	186032		750	558977	208359
Controls	Dil 1				Dil 2				Dil 3				Dil 4
	550	3965630	346270		550	2096550	53925		550	3817670	214581		550	4592000	260955
	551	3908730	331456		551	2053110	54076.6		551	3756130	212788		551	4523170	274027
	552	3859840	336859		552	2017650	48362		552	3700120	220758		552	4469660	276270
	553	3792230	331541		553	1980690	48807		553	3632270	220034		553	4392550	274070
	554	3723750	326245		554	1944590	44328.4		554	3569590	210182		554	4315270	273132
	555	3660990	305039		555	1908010	44670.4		555	3513440	213878		555	4256130	271052
	556	3604020	325213		556	1874670	48409.5		556	3448650	205775		556	4185480	265259
	557	3545530	320178		557	1839780	44950.1		557	3389030	212023		557	4111260	262292
	558	3475110	312923		558	1803220	48503		558	3333700	206521		558	4044040	262695
	559	3425070	295564		559	1770090	41986.5		559	3264660	197943		559	3979280	258571
	560	3368120	290925		560	1739620	41444.7		560	3220990	200239		560	3918160	247443
	561	3308570	278459		561	1710510	40526		561	3153120	196475		561	3842130	250041
	562	3251440	279767		562	1668870	41046.6		562	3094940	188756		562	3779090	248784
	563	3190720	282475		563	1640490	40432.1		563	3039210	191404		563	3708640	242408
	564	3122530	264274		564	1609250	39649.6		564	2987420	185717		564	3644310	238085
	565	3070580	258242		565	1575360	44058.6		565	2920390	178462		565	3573780	236440
	566	3020140	259473		566	1540370	39454.3		566	2875850	183000		566	3516540	236716
	567	2969530	250118		567	1512570	41879.9		567	2814840	180949		567	3450400	229642
	568	2912530	247346		568	1486310	38801.8		568	2761050	173722		568	3381410	229207
	569	2863170	248400		569	1457190	39805.9		569	2712290	174117		569	3336230	223520
	570	2812340	228417		570	1426540	33769.1		570	2662770	172464		570	3267160	223623
	571	2760350	220002		571	1397290	31316.8		571	2603360	164112		571	3205800	222712
	572	2706820	213553		572	1368300	38602.2		572	2561110	164033		572	3141740	216218
	573	2661890	212040		573	1339050	29066.9		573	2507820	163697		573	3082860	209820
	574	2613420	215936		574	1310310	31920.4		574	2463660	161528		574	3029250	204615
	575	2562940	196866		575	1286770	32055		575	2412920	156491		575	2970290	208153
	576	2510960	194419		576	1259180	24596.4		576	2360460	162907		576	2914530	201806
	577	2471000	183777		577	1234670	30506.3		577	2316720	146662		577	2869080	204325
	578	2427590	184541		578	1208710	30092.3		578	2276680	144946		578	2810170	197878
	579	2388230	168058		579	1182110	26823.5		579	2228180	143892		579	2756910	193652
	580	2340230	160216		580	1155880	28650.2		580	2180870	147326		580	2709490	194649
	581	2304170	156334		581	1133280	32084.6		581	2144050	136474		581	2660350	188192
	582	2257700	142793		582	1111230	30641		582	2104060	135550		582	2613510	196576
	583	2222940	141322		583	1086460	24713.4		583	2065140	134735		583	2565100	191857
	584	2183740	142581		584	1067330	24494.1		584	2020370	134642		584	2519280	191826
	585	2144130	131628		585	1048320	26940.8		585	1984530	133771		585	2481030	184947
	586	2110830	129245		586	1023400	27016.2		586	1940760	132458		586	2427330	185100
	587	2062490	118829		587	1000650	25182.5		587	1904730	130434		587	2378910	182779
	588	2025360	117528		588	979437	26358.1		588	1862350	124950		588	2332410	177138
	589	1984630	107402		589	955167	22035.5		589	1829910	129752		589	2285270	167484
	590	1943140	107975		590	939760	23062.8		590	1790250	121330		590	2236600	171218
	591	1910320	115174		591	918183	26968.7		591	1749500	124367		591	2192360	169077
	592	1873640	103499		592	895120	24854.4		592	1713190	122448		592	2142370	162710
	593	1821880	92305.7		593	874207	23285.6		593	1672960	125214		593	2102190	163939
	594	1789240	91499.6		594	857290	19644.3		594	1633270	115956		594	2053100	151985
	595	1751840	93670.4		595	839823	22178.9		595	1601370	115576		595	2004170	150071
	596	1710890	84654.8		596	816063	21666.2		596	1568010	116267		596	1966430	152719
	597	1677200	83509.3		597	802727	18376.7		597	1527450	102364		597	1917230	149619
	598	1637190	85001.3		598	781853	22347.3		598	1497980	107144		598	1873510	141044
	599	1596460	87575.2		599	765737	23412.6		599	1460220	99714.5		599	1834120	143886
	600	1567650	78439.4		600	748293	18437.9		600	1426460	106042		600	1794260	147680
	601	1533190	73708.8		601	729197	15576.1		601	1398100	101864		601	1759730	138725
	602	1501770	71502.6		602	716460	17485.3		602	1368000	95367.4		602	1714280	139407
	603	1470800	67839.8		603	699327	13296.8		603	1334530	93522		603	1678730	136499
	604	1442460	72124.9		604	685617	16993		604	1306790	90623.2		604	1643660	132389
	605	1418270	58187.8		605	670767	15833.4		605	1282010	88736.6		605	1609980	128863
	606	1390000	63052.7		606	655917	18508.5		606	1257040	90612.6		606	1579500	127441
	607	1364970	63547.7		607	642257	16741		607	1229770	92563.1		607	1552330	125148
	608	1335320	53167.4		608	630390	17497.6		608	1207360	88828.3		608	1517190	124329
	609	1313930	53436.1		609	616780	13374.7		609	1181300	83740.8		609	1490410	119900
	610	1286080	55012.9		610	601947	12791.9		610	1160220	85271.1		610	1464400	120083
	611	1267260	51095.5		611	594693	15285.4		611	1141670	82863		611	1440570	114334
	612	1249670	48069.1		612	583387	13074.1		612	1123300	85357.7		612	1424130	122555
	613	1234720	45332.6		613	575830	15879.3		613	1106700	80571.9		613	1404050	116230
	614	1222220	48429.7		614	568477	18163.9		614	1097730	81697.6		614	1393250	118222
	615	1218030	41224.3		615	563100	13984.7		615	1088980	82238.9		615	1385530	119772
	616	1219200	33679.5		616	561563	15010.3		616	1091990	83678.9		616	1392120	124658
	617	1226420	36684.7		617	564710	17199.5		617	1096920	84518.7		617	1399930	123163
	618	1234700	41740.5		618	568607	16389.3		618	1101380	87425.7		618	1411680	127320
	619	1242200	37865.6		619	569390	15623.6		619	1105150	89498		619	1416550	133096
	620	1239010	34909.9		620	567977	17866.9		620	1100500	91734.2		620	1411320	130507
	621	1220530	29769.2		621	563227	19260.3		621	1088210	89975		621	1400940	134221
	622	1205230	33382.5		622	553593	19091.5		622	1071200	85830.1		622	1380120	135101
	623	1183140	27612.5		623	541453	16602.7		623	1055740	88035.4		623	1353690	133452
	624	1154300	32067.3		624	529280	14731.8		624	1034800	89999.7		624	1333440	133375
	625	1138400	34945.2		625	518347	12593.4		625	1017570	84178.8		625	1307670	134630
	626	1115220	37985.8		626	509947	13101.5		626	1005300	84866		626	1286990	126547
	627	1100770	35588.7		627	504873	12840.4		627	994720	85157.2		627	1274110	125792
	628	1088730	30299.5		628	498813	13241.2		628	988430	87648		628	1264050	129173
	629	1077720	35525		629	494470	9338.59		629	982017	88767.9		629	1248960	121277
	630	1057620	33191.6		630	491873	10296.4		630	974387	83776.4		630	1235310	126432
	631	1040220	33820.9		631	484497	11127.6		631	965707	85335.2		631	1216960	123514
	632	1019840	28015.6		632	475383	9966.47		632	949280	92345		632	1196290	124088
	633	999320	27633.7		633	469830	13028.3		633	936713	87807		633	1168710	122366
	634	974945	18802		634	463813	12318.6		634	918397	94040.6		634	1139900	121512
	635	944315	20555.6		635	455297	16044.7		635	906673	99021.1		635	1113750	121953
	636	929575	11829.9		636	448917	13956.2		636	907547	107693		636	1096420	121169
	637	917570	9178.25		637	447340	18214.2		637	911353	123936		637	1082230	122911
	638	906855	5098.24		638	453810	23762.7		638	922833	135734		638	1080750	126259
	639	907430	3252.69		639	461457	28121.7		639	946150	161589		639	1089580	122444
	640	916845	5183.09		640	478460	30061.5		640	991787	197718		640	1111560	131426
	641	937870	4002.22		641	502407	36404.3		641	1046800	241917		641	1150730	138685
	642	976035	516.188		642	531953	42989.8		642	1118190	298224		642	1200810	144819
	643	1018490	7071.07		643	572087	51285.3		643	1218020	370189		643	1274000	160382
	644	1077920	1470.78		644	622787	64810.6		644	1340250	450189		644	1367460	181318
	645	1147420	4242.64		645	680913	78086.3		645	1492480	547713		645	1480030	196408
	646	1231790	4822.47		646	748117	95294.5		646	1663710	675800		646	1615830	226234
	647	1329500	4652.76		647	825290	109029		647	1865820	805422		647	1775140	251463
	648	1442680	5522.5		648	910863	135425		648	2084380	946483		648	1949880	284679
	649	1570130	14375.5		649	1018330	152977		649	2346190	1117390		649	2161410	322199
	650	1724680	28390.3		650	1128750	181741		650	2627960	1289850		650	2387480	365051
	651	1883180	32215.8		651	1254940	216936		651	2924840	1477460		651	2637380	402342
	652	2057340	52545.1		652	1385630	242259		652	3245090	1660080		652	2904050	452603
	653	2242940	62352.7		653	1535050	278678		653	3587630	1840250		653	3196770	489605
	654	2467060	78404		654	1708030	316533		654	3970570	2045680		654	3537210	547255
	655	2675430	86599.4		655	1870980	354879		655	4336910	2222700		655	3854090	588549
	656	2905610	105755		656	2042120	389748		656	4699100	2385770		656	4186590	633833
	657	3144200	133452		657	2229600	427628		657	5095660	2565950		657	4542160	684875
	658	3393270	148386		658	2426120	468187		658	5518260	2735840		658	4925130	734650
	659	3654540	170307		659	2630970	511063		659	5922350	2880530		659	5299180	779858
	660	3919750	196958		660	2843740	554271		660	6329780	3035060		660	5691700	833714
	661	4209500	214190		661	3075650	606733		661	6772840	3181930		661	6113890	881662
	662	4482800	242078		662	3301620	647975		662	7187360	3320400		662	6506350	922218
	663	4759740	273587		663	3523110	694961		663	7601020	3433220		663	6901040	964556
	664	5028430	306121		664	3737550	739948		664	8011840	3544760		664	7297960	1000070
	665	5311370	324845		665	3971180	786540		665	8424700	3664260		665	7690150	1042170
	666	5548860	362053		666	4166150	822943		666	8770550	3756740		666	8022150	1083130
	667	5765980	391476		667	4340410	866140		667	9097870	3844500		667	8343210	1112140
	668	5958090	408644		668	4496010	894572		668	9381420	3923230		668	8610060	1145210
	669	6092170	415256		669	4607210	909874		669	9583140	3976680		669	8812340	1189010
	670	6181670	419908		670	4665710	927439		670	9707590	4011590		670	8963540	1193290
	671	6220480	423500		671	4685530	928348		671	9763630	4047440		671	9020470	1204880
	672	6185780	431597		672	4650000	922168		672	9751670	4050230		672	9006500	1226870
	673	6109530	424900		673	4585610	912046		673	9659710	4044840		673	8909610	1218150
	674	5962070	416387		674	4453420	904368		674	9477620	4035140		674	8738770	1215060
	675	5768890	410546		675	4286860	863748		675	9231540	3971920		675	8504380	1204280
	676	5545580	405575		676	4082880	827410		676	8923160	3912840		676	8201330	1184620
	677	5254900	384122		677	3842520	793580		677	8511190	3807300		677	7825060	1156320
	678	4942550	363092		678	3595350	739265		678	8088840	3707350		678	7418940	1128220
	679	4630060	332368		679	3337060	687946		679	7642840	3568120		679	6987660	1086360
	680	4283850	303610		680	3058320	630675		680	7121360	3404280		680	6504810	1030160
	681	3938950	280771		681	2795890	583807		681	6619360	3244790		681	6033650	971465
	682	3626160	261778		682	2546110	524032		682	6134420	3061540		682	5578300	909509
	683	3303640	229074		683	2302180	478600		683	5633420	2865950		683	5109650	855042
	684	3031940	209813		684	2095800	436440		684	5187240	2680090		684	4704100	800347
	685	2748820	182759		685	1891730	388819		685	4729660	2472220		685	4282470	729957
	686	2518890	173411		686	1720260	352899		686	4332050	2291780		686	3924790	680667
	687	2312290	148316		687	1564600	328246		687	3991770	2118220		687	3619470	634864
	688	2120530	130942		688	1429080	295148		688	3662910	1967990		688	3311400	590435
	689	1959210	128276		689	1311530	265301		689	3379450	1827050		689	3061650	550482
	690	1800840	114869		690	1205610	244540		690	3123490	1701410		690	2825030	507264
	691	1678930	109312		691	1119370	225542		691	2920420	1595830		691	2638440	474934
	692	1571440	94759.4		692	1050400	207867		692	2725400	1501620		692	2471690	444366
	693	1480580	95643.3		693	982703	199738		693	2568870	1426000		693	2316650	422668
	694	1398120	82102.2		694	933353	189353		694	2438960	1346700		694	2202740	402830
	695	1326340	71241		695	885410	181335		695	2320800	1294270		695	2093970	380754
	696	1279390	77986.8		696	849817	169558		696	2228880	1247090		696	2006930	359685
	697	1226970	71233.9		697	817837	166576		697	2155660	1210970		697	1930200	355154
	698	1189060	65138.7		698	791777	161472		698	2083830	1173730		698	1871750	341921
	699	1150020	72330		699	769447	153348		699	2028290	1157160		699	1815940	333154
	700	1126160	65280.1		700	752243	153955		700	1986770	1130720		700	1774220	328757
	701	1100550	65888.2		701	733853	146561		701	1948730	1117820		701	1732190	322325
	702	1078210	64070.9		702	717813	146149		702	1916510	1098890		702	1700510	316086
	703	1061930	60493		703	706573	146546		703	1889110	1097020		703	1671170	302074
	704	1039150	57721.1		704	697303	143328		704	1865580	1080980		704	1642690	300693
	705	1025560	60111.1		705	688517	142705		705	1840110	1079900		705	1621390	300129
	706	1013730	57014		706	681130	138964		706	1825040	1069140		706	1599450	298062
	707	997620	64106.3		707	675033	141556		707	1810910	1071330		707	1587120	301293
	708	991540	60019.2		708	667867	137454		708	1796670	1063690		708	1574250	293614
	709	980955	52842.1		709	664570	139812		709	1786880	1061820		709	1559530	293659
	710	968535	54581.6		710	657693	137751		710	1772500	1056920		710	1545590	292623
	711	958045	56490.8		711	656127	142606		711	1757740	1049800		711	1531360	290988
	712	956115	59290.9		712	646423	141533		712	1749370	1054180		712	1522410	288978
	713	946000	52198.6		713	644127	135998		713	1741900	1046550		713	1511110	282877
	714	932505	56844.3		714	635123	136092		714	1734150	1049480		714	1501990	282134
	715	926050	53612.8		715	630600	135961		715	1719370	1042870		715	1485330	283610
	716	919660	56667.5		716	624253	134342		716	1701000	1029840		716	1472520	277389
	717	905330	60033.4		717	617900	138040		717	1682530	1021020		717	1455030	273432
	718	890360	49554		718	606617	131550		718	1657520	1001460		718	1438230	277202
	719	874060	47885.3		719	595803	130664		719	1631440	994598		719	1410210	269273
	720	858715	55373.5		720	586327	130476		720	1608070	979361		720	1386700	264338
	721	841350	52637		721	569510	122757		721	1573620	961030		721	1357800	263022
	722	822290	54418.9		722	558860	121392		722	1538480	943436		722	1329080	255177
	723	797035	43225.4		723	536557	116760		723	1494890	919187		723	1291960	246919
	724	771015	47567.1		724	522760	115026		724	1450200	891430		724	1251410	242034
	725	744795	49504.5		725	505590	110939		725	1405780	859547		725	1212800	233404
	726	717225	46647.8		726	485053	105668		726	1351880	836726		726	1160400	225724
	727	687030	40220.2		727	465280	99350.3		727	1299250	799585		727	1118470	218906
	728	651290	39103		728	442407	96058.8		728	1238920	764119		728	1071650	206191
	729	626310	39286.9		729	422007	91387.5		729	1181470	727378		729	1017780	197401
	730	597945	38176.7		730	400047	88398.7		730	1126010	691436		730	973800	188318
	731	566965	33241.1		731	382520	84192.5		731	1069970	657218		731	926320	178286
	732	540125	33990.6		732	362873	77278.5		732	1017360	626875		732	877287	173387
	733	512100	30349		733	341450	72270.5		733	959430	593391		733	826170	164629
	734	481070	31296.5		734	321487	70541.4		734	908557	559056		734	782203	153205
	735	455695	25180.1		735	304707	65880.4		735	854373	525050		735	742367	147181
	736	429350	26332.7		736	286913	60091.7		736	806290	495977		736	695740	135404
	737	407825	22606.2		737	272067	56070		737	759560	463916		737	658563	129052
	738	383425	23765.9		738	256453	56641.8		738	719413	437956		738	622970	122649
	739	364855	21842.5		739	240500	50513.6		739	676917	417307		739	588843	114468
	740	342130	21015.2		740	227730	47651.7		740	637047	389898		740	552923	108571
	741	326295	18985.8		741	216007	47172.5		741	604797	365632		741	526070	102654
	742	307005	15973.5		742	203760	43612		742	568847	349827		742	494620	96485.4
	743	291950	16532.2		743	191633	39187.6		743	537217	327914		743	468210	92058.8
	744	276530	15443.2		744	182333	39141.7		744	510147	308133		744	444953	86671.2
	745	260335	15662.4		745	172500	35695		745	479773	291292		745	419703	82113.8
	746	246520	15853.3		746	162193	33383.4		746	452810	275300		746	396320	77318.2
	747	233075	12268.3		747	155060	32588.8		747	429103	260305		747	374653	69057.3
	748	219500	13123.9		748	145763	30579.7		748	408400	248839		748	352030	66963.5
	749	211030	11907.7		749	138380	27229.1		749	382767	229859		749	334517	65887.4
	750	198525	7742.82		750	131327	26236.2		750	362357	218701		750	315143	60615.9

## Sheet: SSheet 2
CASES
	1	2	3	4	5	6	7	8	9
550	1033890	5231150	1799830	1346510	4400160	1597750	3025480	1094030	2109070
551	1005940	5135480	1771080	1322900	4329370	1568500	2972310	1075360	2074050
552	1000320	5075370	1743050	1302930	4269030	1544120	2918130	1055360	2041400
553	978030	4989000	1709350	1280280	4197400	1510650	2861950	1037500	2005630
554	957410	4900270	1679930	1255120	4125920	1484260	2813630	1015470	1978100
555	945020	4816840	1649480	1229640	4057730	1453480	2758560	1000560	1945000
556	931110	4740220	1619320	1205570	3998260	1430570	2709970	976320	1916040
557	911360	4649970	1590300	1186300	3935440	1401560	2658800	959780	1884260
558	887970	4573150	1561450	1166220	3865090	1367280	2610230	942343	1855210
559	873680	4508520	1537550	1143760	3802950	1345860	2563190	925307	1824630
560	856290	4425290	1505360	1123570	3746030	1325350	2516190	906013	1794780
561	843940	4348450	1472940	1100120	3685400	1296810	2467100	891007	1779670
562	822570	4271210	1439660	1078460	3619030	1273560	2426680	871937	1746410
563	808370	4186670	1413420	1060440	3550200	1248260	2375390	855723	1713200
564	791900	4101930	1391380	1039090	3495050	1228680	2327580	841277	1693160
565	781040	4035880	1359850	1019250	3429270	1199630	2290440	825963	1670210
566	762740	3973960	1335620	997657	3371450	1177430	2243980	809543	1642080
567	747080	3897460	1304290	980763	3318290	1158620	2206020	794130	1617310
568	729160	3823840	1281840	962830	3259290	1133740	2171870	779083	1595430
569	717470	3740250	1262210	944297	3202500	1113440	2139210	769647	1575020
570	701710	3678690	1238460	925590	3146300	1091270	2103230	750167	1546980
571	686640	3618690	1212570	909960	3090200	1072340	2066240	739923	1522040
572	675440	3553380	1191240	891877	3038720	1051020	2035390	724103	1498590
573	661180	3467650	1170870	877177	2980670	1030910	2006200	710993	1475570
574	651130	3409730	1152730	858320	2932300	1010230	1981740	701893	1451280
575	636920	3340570	1127260	842600	2877600	991737	1957100	684323	1429840
576	622950	3270040	1111290	825563	2817550	972400	1936120	671263	1401020
577	614080	3207590	1093430	812713	2769340	957810	1918210	658730	1377910
578	602410	3140550	1079870	794553	2722990	942383	1907380	646567	1356120
579	587290	3077970	1063800	780750	2668220	922393	1894620	635597	1334600
580	581240	3017160	1052500	765490	2617240	906567	1890360	619317	1309130
581	573030	2958800	1038720	749323	2568730	893617	1891310	608640	1285960
582	565580	2900090	1027360	739800	2519060	877653	1888880	595373	1263720
583	560920	2845780	1015700	722760	2473780	861970	1885990	590220	1240450
584	554320	2794000	1007110	712693	2424900	848927	1888230	579477	1224020
585	539260	2742310	998920	698497	2378330	835967	1885540	568847	1205420
586	537590	2670540	983893	685227	2332830	816420	1879350	556830	1176430
587	527740	2623330	970357	673457	2288870	801663	1863400	547860	1156830
588	517470	2575660	952200	660797	2241410	787847	1844300	536733	1138240
589	507400	2536240	933240	649357	2199860	770523	1811190	529320	1117080
590	497930	2473360	916420	633577	2152040	753483	1775150	519370	1095920
591	487950	2411400	897547	623200	2107860	739077	1735690	510820	1075580
592	477520	2367070	871987	610537	2057720	722870	1685280	502370	1057220
593	467740	2318480	852613	596130	2017900	705387	1629490	494993	1036230
594	456350	2262600	830627	585817	1973160	691277	1573620	488550	1018360
595	441200	2216060	809033	572913	1928860	676267	1519570	480990	1001350
596	432660	2177240	786460	559817	1886770	658627	1463290	473223	985130
597	420670	2122810	766140	550903	1842430	645230	1409740	469470	968090
598	409260	2078410	743957	537020	1806080	629710	1364170	463600	949947
599	401200	2034030	724567	528900	1766200	615753	1312300	457880	935710
600	393550	1989780	710443	519090	1727070	604260	1273220	451723	920500
601	385810	1944680	692957	512897	1688740	591333	1239230	449653	908293
602	373750	1904590	677223	503207	1654860	577960	1206670	445357	894987
603	368090	1871200	661793	493553	1617600	567973	1180000	440157	880760
604	360670	1820150	648257	486217	1583090	560330	1152430	436350	870100
605	352510	1780310	636437	479263	1551170	545440	1131000	434703	861003
606	345890	1746180	621587	471000	1517590	539143	1111580	431200	848230
607	341780	1706680	611930	468660	1486840	528960	1097800	428650	837727
608	342320	1668910	601080	459633	1448910	521197	1083370	428047	831217
609	332470	1643560	591230	454543	1427210	512380	1069940	424963	820693
610	332100	1601910	583547	450673	1392690	505067	1063560	423447	812133
611	322740	1560820	576083	443977	1368380	498933	1059540	421113	806713
612	322270	1534780	565843	441390	1344640	491003	1062830	417860	798467
613	320710	1495980	560943	437740	1312560	481153	1068140	417780	791860
614	318300	1468700	554700	434330	1282180	477680	1085000	416513	789397
615	321230	1444970	547557	431267	1260610	471060	1108190	416423	784580
616	324710	1421600	550243	432510	1238020	466097	1145130	415973	777650
617	330120	1404610	549283	432443	1210610	460097	1191510	421910	775740
618	337760	1377230	551033	433883	1186740	456537	1247650	421300	775250
619	349610	1359490	551953	437883	1167800	451770	1303520	424740	775643
620	361380	1344310	556320	440557	1149030	450590	1352270	430277	776943
621	369290	1329870	556483	445477	1128800	450330	1407540	435923	782093
622	385100	1310160	565257	452747	1106430	443983	1445120	443440	786047
623	405210	1293220	568697	459740	1091990	441617	1490800	453037	792620
624	427960	1284440	574060	467897	1077300	443310	1537850	466027	806787
625	460010	1267640	575193	483870	1062240	442907	1580970	480267	817863
626	495660	1244520	580523	495297	1049190	445857	1629390	500723	834393
627	534550	1234670	589767	512380	1039700	448767	1673160	522570	862717
628	581120	1217100	600200	533017	1024160	455060	1714380	551217	886560
629	625160	1202070	605877	558403	1019430	463203	1745020	587797	925620
630	660710	1175550	610920	584490	1014720	476580	1769350	631240	970830
631	676680	1161670	616830	615810	1013030	489327	1781070	683557	1026280
632	681540	1135850	624443	648543	1013930	508953	1789650	749190	1087480
633	675290	1115440	631213	692863	1025370	536413	1787580	831297	1177550
634	650670	1096450	641350	741697	1038380	568567	1795280	933560	1289480
635	622580	1073630	652850	806213	1062230	612110	1814550	1058280	1411510
636	597070	1062530	673327	879453	1094600	663533	1860680	1198020	1567150
637	579960	1059260	699683	975713	1144020	728823	1926410	1382640	1760480
638	569590	1048660	743223	1092630	1204110	815993	2031510	1596690	1991170
639	564090	1058790	798453	1233030	1286180	917353	2180480	1861230	2268500
640	571650	1087560	866703	1423100	1399950	1054120	2383400	2197220	2635220
641	601170	1126790	959640	1629330	1534340	1213000	2628420	2574920	3035970
642	631970	1180720	1064980	1869710	1704480	1407220	2935020	3005690	3515350
643	682110	1244970	1206100	2157710	1924700	1652060	3309530	3508510	4082360
644	743380	1337410	1374030	2481350	2188000	1941590	3765670	4083790	4749950
645	828150	1464130	1585420	2870830	2529440	2304210	4308470	4744370	5539410
646	924050	1606500	1816500	3276600	2898490	2705420	4906720	5427200	6375760
647	1032780	1777520	2089060	3719590	3331170	3172170	5575950	6156250	7288110
648	1157970	1978340	2382790	4169530	3792990	3669130	6278140	6905970	8211090
649	1314610	2208700	2733950	4699610	4345030	4262130	7081140	7740030	9233180
650	1484560	2459660	3108380	5215560	4929170	4866880	7891850	8550280	10234100
651	1660710	2746110	3505130	5744020	5529030	5507940	8711350	9369710	11210500
652	1853380	3051270	3924840	6270510	6154930	6165720	9523500	10176000	12152100
653	2063010	3369520	4371370	6820170	6806930	6866620	10366600	10984300	13075000
654	2321940	3758190	4879530	7419680	7526560	7618440	11241600	11820300	14031600
655	2573970	4122330	5350730	7954200	8162170	8296080	12009100	12562300	14833400
656	2826230	4495840	5840270	8491590	8820420	8994780	12761200	13273100	15595300
657	3117470	4892210	6334800	9018790	9467940	9677860	13480400	13953800	16320000
658	3407640	5338190	6876560	9563160	10142700	10407000	14221500	14632300	17003800
659	3729090	5760730	7413350	10093400	10777100	11100900	14912500	15261900	17621800
660	4031230	6222390	7934970	10612100	11410400	11757400	15542600	15866200	18181100
661	4380280	6695730	8498140	11177100	12076200	12472400	16213100	16486200	18737000
662	4721660	7159740	9046780	11683100	12672500	13107200	16805200	17047100	19214800
663	5057320	7612730	9564370	12188900	13267100	13726800	17357200	17576900	19637200
664	5392460	8054330	10095600	12675000	13815700	14311400	17878500	18062500	19986600
665	5746460	8535570	10614800	13184000	14372900	14892900	18384000	18541600	20296800
666	6035190	8913910	11069900	13608500	14834400	15362900	18800600	18917800	20510900
667	6304100	9259400	11471800	14002300	15253600	15808900	19149800	19253700	20679900
668	6549260	9578950	11848800	14360900	15616800	16172700	19470300	19549800	20791000
669	6711040	9784010	12119100	14625900	15885100	16450500	19683900	19742800	20843200
670	6827650	9941600	12310200	14815400	16052800	16627900	19844200	19885600	20877400
671	6858320	9986770	12431500	14946100	16162400	16755000	19945000	19981400	20876400
672	6849170	9974290	12473000	14971800	16157700	16751900	19973700	20007200	20873300
673	6777600	9898950	12383500	14927700	16073800	16684700	19957900	19992100	20882100
674	6624420	9694430	12195700	14796000	15878000	16492500	19877000	19905700	20875500
675	6424100	9421530	11946100	14586000	15601000	16204700	19741200	19768000	20864900
676	6177590	9092520	11597800	14327300	15248700	15855600	19526400	19563400	20841700
677	5839270	8656820	11143600	13953300	14744600	15350400	19196300	19263100	20775500
678	5515210	8212760	10639700	13542100	14190900	14801700	18798600	18868700	20671200
679	5159360	7714770	10084700	13082200	13592900	14184000	18313800	18390500	20508400
680	4762230	7160600	9460410	12530500	12870500	13448400	17707100	17778500	20221500
681	4383880	6620220	8823750	11945100	12130900	12693700	17015200	17095900	19831900
682	4022030	6098470	8195360	11337800	11388200	11926700	16279100	16372900	19324600
683	3641540	5570930	7544010	10691200	10592600	11097400	15455100	15540400	18704000
684	3320110	5102380	6960760	10065400	9864380	10343600	14644700	14719300	18026500
685	3004540	4641810	6354670	9411550	9105990	9547120	13780300	13831500	17232100
686	2728480	4222800	5825510	8818610	8425780	8839830	12976100	13006500	16442800
687	2492850	3877860	5355390	8268920	7824210	8203260	12204000	12246200	15675600
688	2273520	3547910	4917660	7724530	7214150	7565440	11434500	11477700	14864600
689	2084680	3260900	4531760	7253520	6711280	7031260	10760500	10800800	14137800
690	1921910	3000000	4191920	6801170	6239990	6532250	10120300	10157000	13413300
691	1781990	2794060	3909120	6431230	5838840	6116890	9567530	9599230	12799500
692	1665200	2607550	3652640	6085270	5489570	5741420	9071820	9110800	12222200
693	1561790	2454720	3429500	5793560	5173090	5413550	8629270	8673240	11691100
694	1481040	2327940	3259280	5539300	4931430	5148850	8263120	8327820	11256500
695	1410010	2207810	3099030	5314720	4699330	4906470	7934460	7994640	10845900
696	1351900	2119310	2974590	5143150	4522010	4723610	7681760	7734070	10522600
697	1311270	2035520	2864510	4994130	4370670	4561750	7432290	7520530	10231200
698	1271100	1976200	2773900	4869530	4249890	4434520	7271690	7345980	10009300
699	1236300	1916130	2708710	4761380	4145170	4328250	7103190	7196240	9805330
700	1209790	1880130	2641680	4672710	4070620	4246850	6980090	7083900	9649700
701	1187790	1843680	2597860	4610780	3999000	4167910	6861610	6989110	9522020
702	1171180	1811110	2552120	4559370	3938720	4109740	6776050	6903990	9422380
703	1145570	1786440	2530290	4509030	3892820	4065910	6693410	6851270	9340550
704	1126460	1766340	2499960	4468060	3856400	4026360	6640240	6795740	9275840
705	1111200	1738520	2469180	4435650	3835190	4005780	6591310	6751620	9210800
706	1101570	1722710	2453110	4408520	3800760	3968710	6539810	6714500	9159890
707	1086310	1718440	2438450	4382080	3778150	3948000	6507900	6693250	9125960
708	1080720	1699500	2426520	4357850	3765420	3931660	6470490	6660200	9088020
709	1073470	1692320	2416050	4350250	3748420	3912660	6449400	6636010	9056760
710	1061030	1675080	2403120	4329840	3728830	3905160	6428580	6610670	9037830
711	1048450	1679390	2396880	4315040	3716450	3888980	6410210	6592590	9019820
712	1044990	1672370	2380520	4295560	3702140	3878950	6373920	6568580	8996520
713	1031690	1649150	2368640	4283230	3690540	3869480	6351710	6542480	8960760
714	1029520	1648050	2359830	4262610	3675740	3849490	6329820	6513010	8935340
715	1027430	1628260	2342290	4227050	3651700	3827150	6284410	6470340	8886580
716	1008100	1618050	2330100	4194750	3620870	3789360	6236990	6425960	8839500
717	994980	1597120	2301470	4160310	3581860	3763890	6187890	6369180	8770280
718	981130	1583950	2279470	4116210	3542800	3716680	6112420	6288850	8692120
719	965450	1554770	2243890	4059990	3490370	3660420	6033830	6202610	8590550
720	946530	1525400	2203350	3992920	3430630	3602490	5943950	6111260	8477200
721	932440	1491090	2158380	3925600	3355800	3528510	5838300	5989160	8340050
722	904260	1457340	2107100	3835520	3284340	3449980	5707720	5863860	8185310
723	880370	1410180	2050450	3727640	3186890	3351820	5576190	5720060	7996590
724	853690	1366190	1985640	3625340	3107120	3257570	5414510	5556500	7804290
725	825870	1322110	1923800	3525560	3004730	3155060	5254740	5391050	7589780
726	796110	1274100	1844690	3403880	2891170	3038780	5080740	5198960	7347450
727	758200	1222790	1776650	3278990	2777960	2919860	4895440	5004580	7093830
728	723270	1169480	1694080	3140710	2658830	2792550	4688800	4802450	6841860
729	690290	1113820	1615250	3004890	2537240	2661920	4487350	4588780	6559440
730	657430	1059620	1540820	2868730	2421580	2542300	4290520	4381820	6294160
731	623200	1009190	1466040	2740680	2300190	2410920	4083680	4179360	6015140
732	591060	953650	1387610	2602700	2184240	2293880	3894910	3975300	5745610
733	555030	900910	1307700	2468730	2062360	2163300	3682500	3769570	5459930
734	526110	851640	1235450	2336570	1945810	2042420	3491060	3559090	5184070
735	491140	803730	1162670	2212820	1846770	1931320	3312740	3380320	4934520
736	466590	755940	1095550	2088990	1734980	1817250	3128880	3194980	4670060
737	437180	713710	1036910	1969990	1636440	1714910	2954600	3013540	4424540
738	414780	675100	977003	1866510	1545030	1619130	2796530	2855960	4192320
739	387830	637760	920280	1765390	1456140	1526750	2642200	2691290	3967750
740	367710	599650	864287	1667940	1369560	1437290	2488960	2541470	3748230
741	345280	564650	818737	1575380	1296250	1357500	2362520	2412080	3566700
742	327880	533300	771483	1489560	1225810	1283660	2229650	2278460	3366710
743	306720	509290	723487	1402910	1156830	1208730	2103910	2148650	3187020
744	293100	476210	685077	1333710	1095780	1147380	1996970	2032180	3029230
745	273570	457160	648240	1257350	1031800	1084180	1886240	1924970	2857380
746	261480	428510	609897	1189010	978320	1021720	1781210	1820940	2707730
747	244150	403800	579687	1130720	921580	965407	1684780	1719800	2569740
748	232720	387390	547277	1072650	871453	912233	1601580	1636000	2427770
749	220220	362930	514820	1010840	822493	860140	1508290	1540930	2298350
750	207390	340510	486333	955923	775003	809227	1427630	1454380	2175450

## Sheet: SSheet 3
CONTROLS
	1	2	3	4	5	6	7	8	9
550	991447	1148420	976390	2096550	1495890	1234510	1038330	1009970	3915350
551	969833	1127080	956317	2053110	1467430	1206480	1014850	993573	3844430
552	950913	1102770	941457	2017650	1441610	1184700	1001830	977283	3791920
553	932290	1080820	919707	1980690	1421960	1161700	979023	960897	3727960
554	911720	1058590	901887	1944590	1390590	1141830	960430	935697	3662400
555	893833	1040810	889533	1908010	1363860	1125660	938547	921477	3601170
556	876630	1012990	870900	1874670	1335430	1102580	922937	904683	3544220
557	858027	996773	847893	1839780	1313180	1081930	903733	884557	3484800
558	843720	973503	830503	1803220	1289430	1063460	885647	869287	3430640
559	825953	952590	814560	1770090	1262810	1042320	868983	855247	3364400
560	808807	931633	801693	1739620	1241580	1022370	850950	836363	3305740
561	791560	914543	783400	1710510	1216940	1002570	827883	822647	3251740
562	778037	895733	770127	1668870	1192350	984423	814010	804523	3199850
563	757437	874917	752877	1640490	1169120	966287	797203	791170	3134980
564	742757	856653	737167	1609250	1146940	947317	779277	772777	3087190
565	727083	835807	721187	1575360	1125470	930170	760380	758133	3024020
566	713257	821773	707357	1540370	1104740	906763	748133	746890	2970150
567	697123	803920	693767	1512570	1082600	889197	731700	730670	2916190
568	683490	784410	682863	1486310	1060510	877427	715823	713337	2857530
569	669767	767860	669400	1457190	1040820	857123	701770	700317	2808650
570	658950	751820	657610	1426540	1015740	835170	685800	687643	2757710
571	641667	733223	647810	1397290	1001340	820350	673723	671360	2707010
572	632497	721703	637437	1368300	976233	810120	659850	662040	2653530
573	617610	704653	627167	1339050	957823	791747	643300	643840	2599150
574	605250	689357	617440	1310310	936773	775493	632253	634797	2556820
575	595330	675610	613057	1286770	917943	758950	617203	621823	2508790
576	580993	661207	605773	1259180	899500	743283	602640	609620	2458140
577	568503	650563	601353	1234670	880723	727310	590793	600670	2412150
578	560403	638033	598653	1208710	866837	714757	578870	583913	2370030
579	548380	627873	597870	1182110	845980	699593	566460	574217	2326840
580	536507	616077	600543	1155880	831733	684087	556570	564897	2277580
581	527493	606117	601717	1133280	813667	670260	547223	555770	2236930
582	517643	598020	603520	1111230	798997	658483	533373	544317	2196640
583	507623	587107	603633	1086460	782177	645727	527423	536123	2160410
584	498217	579303	606137	1067330	767397	633450	515033	523723	2122080
585	489593	569830	606043	1048320	750560	619173	505313	516640	2089940
586	480737	562530	601963	1023400	735510	607940	494860	505977	2052520
587	474930	552757	602293	1000650	719483	597563	487580	494890	2005720
588	463893	542133	593120	979437	705400	583777	475567	483630	1968170
589	453647	532287	584627	955167	691750	572190	466900	475850	1931320
590	447507	521950	572863	939760	676120	557967	455623	465350	1883760
591	434747	511990	556193	918183	662157	546093	447687	455230	1851700
592	428980	499730	544823	895120	646680	537420	436027	444983	1809600
593	415873	487677	526290	874207	635893	526127	426930	436333	1772400
594	410237	474327	510920	857290	623553	510830	419537	427897	1727350
595	401117	462070	491797	839823	608557	503647	408737	416997	1688230
596	391683	449317	475960	816063	597847	494417	397753	409850	1644400
597	382033	438337	457940	802727	584227	481927	388247	398680	1610090
598	376283	427067	443293	781853	571003	473250	380620	390257	1569020
599	367243	412630	429987	765737	560027	462660	369360	379383	1533110
600	359807	406360	412303	748293	547823	452810	361960	372313	1500130
601	353157	394140	405010	729197	538583	443103	355437	366007	1466260
602	346837	388637	392457	716460	526247	434623	346853	358787	1429110
603	341403	376107	383677	699327	515923	425950	336920	350347	1396730
604	333193	368483	372230	685617	503863	416580	329480	345167	1362830
605	325520	364033	366050	670767	495710	407563	322707	336390	1334770
606	320400	354753	360813	655917	483237	398373	316210	330017	1302080
607	315630	349330	354337	642257	475907	388847	307630	323553	1278010
608	307420	340520	347867	630390	463950	381523	301900	317097	1244710
609	303453	339970	345467	616780	457977	374400	294503	311590	1224120
610	300903	334790	340073	601947	446390	366283	289053	305197	1196540
611	293133	333457	338387	594693	437303	358027	282690	299437	1168120
612	291803	331333	335647	583387	429317	351387	278427	293823	1149450
613	286503	328640	337630	575830	419097	345523	271043	288120	1128870
614	282897	331247	341100	568477	411367	338700	267557	282453	1106840
615	279210	335043	346440	563100	401280	332453	259760	278843	1088590
616	277803	340573	355650	561563	395387	324723	254487	274747	1073800
617	275827	346733	370367	564710	388957	320053	252320	268960	1065700
618	275757	357640	389617	568607	382790	314537	246120	266060	1048710
619	275383	373647	408033	569390	378387	308903	242430	263050	1037230
620	277020	387360	424483	567977	367870	304333	238560	258527	1022840
621	277303	403107	440513	563227	365627	303113	236973	256427	1005430
622	279867	422570	457817	553593	360557	297380	232827	252200	984777
623	280967	437830	469083	541453	356450	294450	230697	250213	970383
624	280963	454053	484717	529280	351993	292377	228050	248083	947180
625	284840	468623	499717	518347	348080	288930	227350	245477	931177
626	285427	482717	515193	509947	345077	287757	225753	242640	911517
627	286843	494280	528077	504873	341743	289950	225490	239867	895643
628	289940	495757	538977	498813	338757	286350	224283	238493	874143
629	291407	495787	546780	494470	335467	287460	223433	238917	853647
630	292060	489837	547530	491873	332400	286673	225787	236617	835843
631	294313	479580	546447	484497	328773	288823	226310	234680	815487
632	294563	465947	539627	475383	330220	293893	225223	234650	793643
633	298803	450800	528310	469830	330107	292660	226953	233433	777857
634	303487	433400	510693	463813	331583	299063	228573	231743	753843
635	307997	420853	495310	455297	336743	303863	230967	233210	738053
636	318817	411017	487800	448917	342607	312040	234570	233503	725120
637	332193	409937	483353	447340	352643	323667	241873	235863	709370
638	348737	411340	486083	453810	367270	337480	249813	243327	699817
639	373773	421753	494590	461457	385430	358143	263157	250327	695870
640	404147	438530	511613	478460	411953	384677	281547	261953	691663
641	444043	469803	534730	502407	439507	415303	301607	276657	693763
642	488097	505770	570793	531953	477587	450803	331660	292727	698213
643	551523	554460	614947	572087	520667	495650	366373	318193	703513
644	623680	624563	669800	622787	573967	551413	411973	347107	718897
645	711397	706577	733540	680913	637900	619267	466937	380390	736273
646	813893	803077	810650	748117	711617	690237	530963	421257	756587
647	929853	915837	892250	825290	790203	773407	604883	471350	787917
648	1060770	1040080	982633	910863	879297	864813	686097	519547	813157
649	1216740	1195240	1090890	1018330	981337	974757	784647	582393	853657
650	1385280	1359680	1210330	1128750	1097450	1092180	894857	648787	891863
651	1565770	1537130	1338180	1254940	1218450	1213720	1015320	722427	941180
652	1762670	1728280	1473650	1385630	1351470	1343600	1138620	802153	996367
653	1975400	1940290	1633730	1535050	1492620	1486550	1278070	884040	1052290
654	2223500	2179500	1811690	1708030	1662280	1652460	1437140	989453	1123340
655	2464080	2406180	1986040	1870980	1821460	1810560	1583740	1086500	1191870
656	2712710	2648800	2178460	2042120	1986890	1975050	1745230	1192030	1264100
657	2973590	2901730	2382640	2229600	2165220	2148790	1913520	1299470	1347560
658	3269190	3184930	2611680	2426120	2354100	2330970	2089700	1421170	1428190
659	3562010	3466930	2843800	2630970	2543660	2516860	2273800	1545840	1511090
660	3870030	3745070	3082070	2843740	2739920	2709350	2468060	1675740	1601410
661	4201470	4073560	3359390	3075650	2962790	2912500	2669500	1813680	1699520
662	4517550	4368970	3613290	3301620	3166220	3105760	2864260	1955380	1799450
663	4842270	4667070	3873040	3523110	3373030	3302900	3065390	2098180	1890330
664	5157840	4967450	4149230	3737550	3582520	3495040	3256980	2238860	1983810
665	5477600	5284440	4412480	3971180	3786880	3687490	3467360	2383990	2076200
666	5753010	5541370	4651690	4166150	3967270	3852670	3640330	2513550	2164690
667	6000410	5786710	4860790	4340410	4128920	4000400	3795680	2623990	2238860
668	6229640	5992000	5041710	4496010	4268390	4130570	3934250	2731970	2292630
669	6383530	6132670	5166900	4607210	4364570	4219150	4028960	2795550	2336140
670	6470440	6230270	5243590	4665710	4423890	4267450	4094110	2840500	2359030
671	6508100	6265930	5268370	4685530	4437900	4263610	4094470	2850420	2355980
672	6479680	6233860	5234950	4650000	4403770	4231910	4068590	2827250	2331750
673	6373340	6148130	5159470	4585610	4325890	4156350	3999260	2777070	2295320
674	6202380	5965180	5007520	4453420	4181090	4028090	3862250	2684150	2221790
675	6000900	5769110	4821560	4286860	4018330	3872300	3720110	2573770	2132140
676	5730810	5507220	4594480	4082880	3829350	3691720	3530500	2449470	2034460
677	5396540	5197430	4313300	3842520	3591910	3469520	3309470	2287640	1913740
678	5061400	4871840	4037050	3595350	3345650	3246460	3084350	2133400	1789080
679	4700850	4542370	3747030	3337060	3095460	3006970	2850540	1975230	1664360
680	4318100	4166590	3426960	3058320	2831460	2747220	2595110	1796610	1531040
681	3941910	3818500	3125420	2795890	2580790	2513060	2363620	1631450	1408040
682	3600710	3478840	2838360	2546110	2343890	2287390	2144380	1481940	1290460
683	3247190	3147470	2563550	2302180	2106650	2061650	1932730	1334650	1174380
684	2951620	2862560	2328430	2095800	1909280	1870690	1745070	1206630	1076710
685	2650650	2577430	2085170	1891730	1714610	1684460	1559830	1080220	980727
686	2404170	2342180	1893340	1720260	1557210	1528350	1413580	977397	903427
687	2188870	2130460	1725720	1564600	1412130	1391590	1285610	888613	832160
688	1985020	1940430	1564840	1429080	1284770	1265580	1159320	802100	766540
689	1818810	1783580	1434940	1311530	1181880	1160530	1064900	738983	710773
690	1661470	1637580	1321730	1205610	1082610	1066900	973757	677827	662427
691	1547950	1523880	1229540	1119370	1006100	992207	907247	629190	618933
692	1437390	1422990	1145450	1050400	935843	924937	842460	586063	583820
693	1347650	1336200	1077860	982703	883873	868720	790203	548403	552937
694	1274380	1263000	1017140	933353	835997	821130	744643	521923	525747
695	1205770	1200970	967930	885410	794837	782670	707740	495010	501347
696	1156240	1149310	924900	849817	762217	750710	681260	476593	480587
697	1112460	1107060	888473	817837	735710	722140	657393	458233	460587
698	1078930	1073010	859137	791777	714107	699923	635580	443683	446497
699	1049540	1038010	833687	769447	694280	678347	620053	433173	433783
700	1030580	1022670	812090	752243	680107	662477	609083	423887	424523
701	1006050	993363	795670	733853	666003	650873	596587	414197	410207
702	990270	978247	777443	717813	656633	642450	583490	410687	403353
703	976867	963340	762667	706573	649310	627197	582397	401737	396647
704	963990	948497	752977	697303	642677	623490	571973	398467	388517
705	957603	940970	742837	688517	635890	612850	567977	394427	382143
706	950373	928627	732350	681130	628883	605650	559707	391833	374397
707	942383	928807	723670	675033	623877	603347	558850	386820	369623
708	936513	915680	716877	667867	620437	597643	556967	383657	362090
709	931847	912587	707530	664570	615633	592017	551353	381743	358360
710	928940	903697	703940	657693	613423	589583	551743	379240	353837
711	923577	902993	699700	656127	609680	585573	546773	376660	351387
712	920057	896517	693250	646423	604313	582510	543883	375413	344970
713	913910	896950	690020	644127	600047	579073	542173	372293	339270
714	906753	888117	683193	635123	597680	573893	538253	368640	335870
715	905550	879897	680550	630600	592843	568533	531350	367480	333517
716	894070	873600	671630	624253	586530	562000	526273	362980	327720
717	887900	865723	665893	617900	578003	554680	521987	359703	320490
718	878677	851690	657610	606617	569077	545237	512770	353780	317473
719	860770	844177	641250	595803	559797	537187	504387	346650	307167
720	847587	822370	631603	586327	548527	523890	494753	339057	301743
721	830133	811950	616383	569510	536757	515290	481847	334813	295000
722	807040	787633	602843	558860	523260	502777	472070	326610	286697
723	781587	764383	581123	536557	506983	487703	457273	311983	279967
724	754490	740060	563597	522760	487617	471597	443110	301750	270017
725	734943	717743	546140	505590	473147	454580	427623	293970	260377
726	703657	686990	522753	485053	454157	440467	409073	282777	250980
727	674957	658570	500220	465280	437063	419363	393143	270760	240397
728	642597	630043	479487	442407	414520	403750	372933	258123	232760
729	613397	598287	454367	422007	395587	382647	355387	246100	221593
730	583733	575847	436500	400047	375610	364690	340580	232863	210397
731	553947	539360	411387	382520	358287	347653	320820	222300	199970
732	525390	511730	390240	362873	338147	329177	303877	209613	189967
733	494063	482793	367550	341450	319170	311020	286257	198780	181427
734	469303	455657	348233	321487	300847	292610	270747	187090	172833
735	439583	434203	326663	304707	285997	277753	255903	179240	164437
736	415673	405093	309960	286913	268780	260863	240110	165987	155030
737	391660	383273	293300	272067	253787	247097	226510	159117	147293
738	370790	360040	277020	256453	239310	231740	214713	148630	140720
739	349753	337600	260243	240500	227207	219493	203427	141163	133220
740	328507	319413	247727	227730	213137	205760	189770	131893	126863
741	311020	299810	233770	216007	200590	196070	179687	125317	120603
742	292483	283537	220440	203760	190910	184530	169057	118797	112960
743	275767	267460	208187	191633	180140	173427	160420	112190	108230
744	261527	255577	198853	182333	170827	166217	152620	106430	103903
745	247537	239400	187217	172500	161527	156120	144890	101013	98726.7
746	232603	228277	175583	162193	152507	148163	135123	95546.7	93770
747	221130	213577	165123	155060	143720	138710	128973	92300	90030
748	209350	203140	159080	145763	136513	132503	122367	86870	86500
749	199077	190603	149603	138380	130137	125383	115500	81906.7	81290
750	186203	181553	140753	131327	122910	118247	108983	78326.7	78223.3
